# Supplementary material for: Epithelial-mesenchymal plasticity determines estrogen receptor positive breast cancer dormancy and epithelial reconversion drives recurrence
Source: Nat Commun. 2022 Aug 25;13:4975. doi: 10.1038/s41467-022-32523-6 (PMC9411634; doi:10.1038/s41467-022-32523-6)
Supplement: Supplementary file 4 — Source Data [file 41467_2022_32523_MOESM4_ESM.xlsx]

## Sheet: Fig1.b
MCF-7	T47D	T99	METS15	BT20	HCC1806	T70
100	100	100	100	100	100	100
100	0	100	100	100	100	100
100	100	100	100	100	100	100
100	0	100	100	100	100	100
100	100	100	100	100	100	100
100	100	100	100	100	100	100
0	100	100	100	100	100	100
100	100	100	100	100	100	100
100	100	100	0	100	100	100
100	100	100	100	100	100	100
100	100	100	100	100	100
100	100	100	100	100	100
0	100	100	100	100	100
100	100	100	100	100	100
100	0	0	100	100	100
0	100	100	100	100	100
100	100	100	100	100
100	100	0	0	100
100	0	100	100
100	100	100	100
100	100	100	100
100	100	100	100
100	100	100	100
100	100	100	100
100	100	100	100
100	100	100	100
100	100	100	100
100	100	100	0
100	100	100	100
100	100	100	100
100	100	100	0
100	100	0	100
100	100		100
100	100		100
100	100		100
100	100		100
100
100
100
100
0

## Sheet: Fig1.c
Days	T99																			METS15																			MCF-7
3	0.29	0.21	0.86	1.72	0.63	0.47	1.92	1.25	0.41	0.37	0.88	0.45	1.18	1.1	1.29	2.78	1.69	0.75	0.75	1.39	3.31	0.389	0.901	1.23	0.824	0.491	0.925	1.3	1.33	0.886	0.678	0.686	0.56	0.589	0.508				0.35	0.35	0.44	1.79		1.05	0.8	0.95	0.77	0.99	0.73
7	5.33	6.25	2.98	5.39	6.36	4.05	3.53	3.36	4.16	2.36	7.58	3.2	4.55	6.71	6.93	6.99	3.9	2.54	3.09																				4.42	4.41	2.57	4.47	4.47	3.78	2.31	5.66	3.54	11.19	2.87
21																				3.04	2.1	2.64	6.91	2.87	0.435	1.29	1.42	2.04	2.51	1.83	2	3.68	1.76	0.53	2.42				26.33	17.66				24.96	18.71	38.3	15.9	46.42
35	29.33	35.75			66.45	65.71	62.55	45.75	35.85	16.48	39.8	21.65		96.12	96.58	95.93	80.45	35.55	37.59	14.8	7.76	9.29	13.6	11.8	1.51	1.36	1.32	10.7	7.45	4.74	4.04	15.5	5.31	1.26	5.7				38.17	15.44	64.33	45.69	39.91	43.96	33.64	28.94	21.39	87.42	44.61
49	189.16	267.15			100.93	95.77	239.96	403.23	243.83	268.54	304.31	131.17		218.57	277.57	512.29	485.92	312.51	319.52	35.5	13.7	22.2	36.3	28.9	4.46	8.33	12.8	26.2	23.6	43.8	45.4	54.2	15.1	3.08	21.1				39.15	14.41	28.21	19.63	57.67	35.46	35.5	47.15	33.98	66.56	21.63
63	477.23	698.12			418.14	481.01	590.07	1120.45	515.03	584.45	655.9	400.53		593.3	876.33	861.58	833.55	482.3	674.89	170	137	73.8	243	162	16.4	110	268	143	102	113	81.5	215	89.4	30.2	148				100.19	36.21			139.26	62.44	72.74	87.2	59.45	179.23
75	415.32	460.77			326.91	223.75	633.17	374.58	491.84	478.84	771.46	543.01		441.14	632.34	839.04	818.76	851.85	873.89	360	192	123	386	304	22	175	277	214	207	139	149	309	106	48.3	321				108	33.5	97.8	87.8		78.1	104	186	154	222	100
92	610.68	744.63			556.47	621.74	750.81	945.52			979.63	613.81		478.94	498.39	778.47	762.15			736	444	172	701	482	42.4	134	329	409	299	200	144	558	152	68.9	280				121	68.4	163	141	178	130	157	207	171	176	145
106																				891	585	251	1090	510	29	218	561	637	507	329	315	704	228	96.9	484				232	71.6	312	212	153	167	110	172	119	303	245
118	691.53	793.13			485.39	415.79	584.96	656.59	640.36	274.92	834.7	634.37		404.54	405.64	608.19	810.92	955.48	589.11																				437	111	378	207	207	184	138	164	87.6	461	339
133	762.15	769.98			597.77	477.27	802.9	937.31	906.06	651.89	598.69	563.66		510.46	640.82	805.39	1164.1	946.53	771.37																				549	253	620	525	399	251	540	628	369	480	443
147	550.99	858.64			256.35	204.53			492.63	545.28	909.62	1316.28		203.52	292.49			698.22	890.17	1290	932	737	2000	1190	123	930	1160	932	628	820	922	1840	518	447	756				914	608	674	738	505	404	1160	1010	402	1150	570
[truncated: 69 more columns]

## Sheet: Fig1.d
ER+	TNBC
29.33	235
35.75	292
66.45	418
65.71	265
62.55	1130
45.75	508
35.85	537
16.48	1030
39.8	742
21.65	1070
96.12	1510
96.58	709
95.93	278
80.45	1110
35.55	213
37.59	534
14.8	88.8
7.76	534
9.29	151
13.6	232
11.8	604
1.51	675
1.36	435
1.32	1260
10.7	832
7.45	1040
4.74	2140
4.04	1710
15.5	4180
5.31	2210
1.26	3940
5.7	674
38.17	193
15.44	309
64.33	1000
45.69	438
39.91	6130
43.96	4480
33.64	1910
28.94	1240
21.39	1540
87.42	732
44.61	286
72.89	968
35.01
33.41
38.68
32.92
32.5
74.8
59.4
30.3
54.5
42.9
31.9
43.9
34
52.1
2.4

## Sheet: Fig1.e
ER+	TNBC
550.99	235
858.64	292
256.35	418
204.53	265
492.63	1130
545.28	508
909.62	537
1316.28	1030
203.52	742
292.49	1070
698.22	1510
890.17	709
1290	278
932	1110
737	213
2000	534
1190	88.8
930	534
1160	151
932	232
628	604
820	675
922	435
1840	1260
518	832
447	1040
756	2140
914	1710
608	4180
674	2210
738	3940
505	674
404	193
1160	309
1010	1000
402	438
1150	6130
570	4480
388	1910
555	1240
900	1540
667	732
750	286
402	968
403
418
315
533
524
179
404
296
326
173
360

## Sheet: Fig1. f
	BT20										HCC1806								T70
Brain	231000	1048000	639500		269800	1135000	716000	251400	388300		640900		840900	405100	2892000	2382000	121000		235500	22940	1142000	1822000	1538000	537300	802500	2799000	6502000	3306000
Lung	21600000	46600000	858000000	890000000	116100000	143500000	107200000	71710000	90820000		16800000	1200000000	181000000	94330000	2192000000	1239000000	15590000		794000	371500	1980000	3156000	2905000	664500	356000	284800	1301000	652200
Liver	53100	17160000	8606550		621300	506900	707900	142900	1106000		1230000		3230000	325700	3009000	5171000	288700		789100	420300	655200	6721000	8066000	23690000	2385000	4336000	374000000	18450000
Bones	362600	1428000	895300		2448000	1734000	5355000	3167000	8913000		267400		467400	5492000	25820000	137700000	1377000		9920000	10050000	14770000	201700000		2500000	2458000	3450000	3500000	60000000

## Sheet: Fig1.g
	MCF-7																					T47D										T99											METS15
Brain	306000	1980000	7420000	263000000	6080000	2690000	309000	1530000	484000	46700	54100000	223000	190000	24600000	55800000	103000000		342000	666000	7900000		8090	292000	83200	107000	101000	1970000	151000	4640000	1140000		156000	5900	5390	20700	7740	5150	5650	6440	41500	19200		2090	4640	12500	3520	13000	9090	2090
Lung	2140000	75700000	40700000	35800000	13800000	5950000	50000000	64300000	83000000	186000	11600000	8900000	19400000	18700000	7910000	20400000	40700000	14300000	6340000	5910000		3210000	1030000	5020000	734000	5420000	16900000	8820000	82500000	5260000		23600	88100	52000	135000	73500	6940	14100	9460	108000	96500		255000	62900	269000	98300	137000	331000	57800
Liver	3020000	5210000	39400000	120000000	7450000	9520000	1050000	2190000	5050000	209000	958000	8900000	357000	2280000	3910000	1940000		3330000	6200000	1540000		107000	663000	354000	72100	111000	315000	2240000	995000	133000		30000	50700	47300	37700	36200	40700	34000	63700	59100	46300		53800	108000	81400	46700	13800	62500	11000
Bones	171000	7570000	32300000	26400000	144000000	1580000	20200000	39600000	112000	9100000	1560000	8900000	1840000	53100000	3330000	79000000	81200000	26800000		28600000		96600	24400000	1090000	426000	583000	11500000	920000	4900000	113000		762000	54400	12700	23600	115000	12300	17700	21800	38000	23900		14900	8980	9360	15200	8420	58700	7000
[truncated: 7 more columns]

## Sheet: Fig1.h
MCF-7	T47D	T99	METS15	BT20	HCC1806
27248	10405.8	52631.6	121359	6451.61	4237.29
769.231	32467.5	40650.4	115075	2994.01	59.1716
1432.66	6666.67	45662.1	314465	162.602	393.701
1628.66	6172.84		225734	156.74	757.576
4219.41	1976.28		93457.9	1200.48	32.4675
9803.92	3787.88		21786.5	970.874	57.4713
1166.86	404.858		107411	1300.39	4566.21
909.091	6369.43		71428.6	1945.53
704.225			10706.6	1536.1
5025.13			4310.34
6535.95			3703.7
3003			3115.26

## Sheet: Fig2.g
Primary	Lung	Primary	Lung
46.7456	49	20.0313	62.8866
39.443	51.4019	27.7056	70.2703
45.8537	65.0406	37.7163	45.6311
47.6122	59.6639	38.8525	40.1869
64.2857	42.4528	85.1459	57.9832
66.6667	51.5464	55.9896	18.8889
46.2508	67.4603	60.114	45.6522
40.9715	24.1573	39.1566	46.6667
48.7203	53.3333	51.6883	38.5965
51.9459	47.7124	33.5958	36.1905
79.6421	33.0317	52.6946	33.6842
55.7351	42.446	57.6299	52.7778
64.4096	26.7327	45.8563	58.9147
	61.9048	50.3268	20.155
	37.7193	55.5263	49.1525
	37.0861	52.9262	61.8182
	34.507	43.2075
	39.5705
BT20		HCC1806

## Sheet: Fig2.h
<100 μm	>100 μm	<100 μm	>100 μm
39.1304	50	50	90.6977
60	46.6667	40.7407	39.1304
63.1579	57.4468	38.8889	36.2069
71.4286	56.8182	61.5385	52.5
89.6552	69.6202	63.1579	54.0984
17.6471	39.1304	34.7826	41.6667
38.4615	60	39.1304	70.2703
35.7143	63.1579	42.8571	46.6667
52.7778	71.4286	57.1429	38.5965
67.4603	89.6552	77.7778	36.1905
24.2857	17.6471	41.6667	32.2581
24.0741	38.4615	16.6667	25
51.5151	35.7143	36.3636	29.7872
51.0638	52.7778	32.2581	11.2903
70	67.4603	25	52.7778
47.7124	24.2857	29.7872	50
27.907	24.0741	11.2903	53.6585
22.5806	51.5151	52.7778	40
36	51.0638	50	58.9147
38.2979	70	53.6585	61.8182
17.8571	47.7124	40
	27.907
	22.5806
	36
	38.2979
	17.8571
	42.446
	30.137
BT20		HCC1806

## Sheet: Fig2.i
Primary	Lung	Primary	Lung	Primary	Lung
72.4414	0	33.2326	15	33.98	12.8713
51.773	10.2941	66.0991	11.6505	35.6	8.16327
52.1974	14.2857	44.9587	19.0476	33.73	10.3448
25.9784	16.6667	45.5611	12.3077	45.33	9.09091
45.1727	17.2414	31.3984	10.9589	18.9304	2.04082
34.9073	15.1515	30.2122	11	17.5063	9.375
45.173	20	37.3806		39.4595	4.85437
52.1771	18.9655	45.3168		16.6667	7
48.3706	28.5714	44.9036		22.1591	7.27273
76.1321	18	39.3243		27.1446	9.90099
63.1927	21.4286	41.0714		9.79178	6.48148
60.9794	23.9044	38.4507		19.1109
44.7981	31.5315	39.087		15.5078
42.0238	17.0455	34.7771		17.0136
59.0773	11.4943	55.4598		15.9548
52.7057	17.9487	43.8475		9.20354
49.2049	3.33333	42.3453		40
50.288	21.8543	35.8865		21.8065
59.1329	22.6415	34.8189		26.2925
		46.2848		38.7302
		44.2907		25.4826
		45.8457		14.3678
		41.1854		13.7184
		30.5797		22.6772
		28.3654		14.4624
		37.558		26.4368
		34.1292		29.2437
		29.322		27.2727
		32.9352		38.5852
		19.7011		30.541
		27.1523		23.7374
		21.4653		27.2277
		35.3186		27.8899
		40.5439		38.652
		49.214		26.3959
		51.1515		21.5657
		47.9524		13.4409
		56.4673		13.3333
		67.6562		20.3473
		53.886		10.3464
		47.4471		14.134
		43.3962		16.6065
				24.8646
MCF-7		T47D		METS15

[truncated: 98 more sheets: Fig2.k, Fig2.m, Fig3.c, Fig3.d, Fig3.e, Fig3.f, Fig3.g, Fig3.h, Fig3.i, Fig3.j_BT20, Fig3.j_HCC1806, Fig3.L_HCC1806, Fig3.L_BT20, Fig4.b, Fig4.d, Fig4.g, Fig4.h, Fig4.i, Fig4.j, Fig4.m …]
